# Supplementary material for: A Systematic Survey of Reversibly Covalent Dipeptidyl Inhibitors of the SARS-CoV-2 Main Protease
Source: J Med Chem. 2023 Aug 10;66(16):11040–55. doi: 10.1021/acs.jmedchem.3c00221 (PMC10861299; doi:10.1021/acs.jmedchem.3c00221)
Supplement: Supplementary file 2 — jm3c00221_si_002.csv [file jm3c00221_si_002.csv]

Compound	Smiles	Enzymatic IC50 (uM)	Cellular EC50 (uM)	Antiviral EC50 (uM)	CC50 (uM)	T1/2 (min)	Clint(uL/min/kg)	PDB Entry
MPI48	O=C(N[C@@H](CC(C)(C)C)C(N[C@@H](C[C@H]1C(NCC1)=O)C([H])=O)=O)C2=CC(C=CC=C3)=C3N2	0.029	1.6					7SD9
MPI49	O=C(N[C@@H](CC(C)(C)C)C(N[C@@H](C[C@H]1C(NCC1)=O)C([H])=O)=O)C2=CC(C(OC)=CC=C3)=C3N2	0.074	0.91	1.3				7SDA
MPI50	O=C(N[C@@H](C[C@H]1C(NCC1)=O)C([H])=O)[C@H](CC(C)(C)C)NC(OCC2=CC=CC=C2)=O	0.053	0.73	0.75
MPI51	O=C(N[C@@H](C[C@H]1C(NCC1)=O)C([H])=O)[C@H](CC2CCCCC2)NC(OCC3=CC=CC=C3)=O	0.056	0.77	6.7
MPI52	O=C(N[C@@H](C[C@H]1C(NCC1)=O)C([H])=O)[C@H](CC2CCCCC2)NC(OCC3=CC(Cl)=CC=C3)=O	0.11	0.59	2.6
MPI53	O=C(N[C@@H](C[C@H]1C(NCC1)=O)C([H])=O)[C@H](CC2CCCCC2)NC(OCC3=CC(OC(C)=O)=CC=C3)=O	0.098	3.5
MPI54	O=C(N[C@@H](C[C@H]1C(NCC1)=O)C([H])=O)[C@H]([C@@H](C)OC(C)(C)C)NC(OCC2=CC=CC=C2)=O	0.4	> 10
VB-B-31	O=C(N[C@@H](C[C@H]1C(NCC1)=O)C#N)[C@H](CC2CCCCC2)NC(C(F)(F)F)=O	> 2
MPI55	O=C(N1C[C@H](OC(C)(C)C)C[C@H]1C(N[C@H](C([H])=O)C[C@@H]2CCNC2=O)=O)OCC3=CC=CC=C3	0.56
MPI56	O=C(N1C[C@H](C2CCCCC2)C[C@H]1C(N[C@H](C([H])=O)C[C@@H]3CCNC3=O)=O)OCC4=CC=CC=C4	0.51
MPI57	O=C(N1C[C@H](C2(C)C)[C@H]2[C@H]1C(N[C@H](C([H])=O)C[C@@H]3CCNC3=O)=O)OCC4=CC=CC=C4	0.025	1.1	1.5
MPI58	O=C(N1CC2(CC2)C[C@H]1C(N[C@H](C([H])=O)C[C@@H]3CCNC3=O)=O)OCC4=CC=CC=C4	0.025	0.66	3.6
MPI59	O=C(N1CC2(CCC2)C[C@H]1C(N[C@H](C([H])=O)C[C@@H]3CCNC3=O)=O)OCC4=CC=CC=C4	0.03	0.43	0.56
MPI60	O=C(N1CC2(CCCC2)CC1C(N[C@H](C([H])=O)C[C@@H]3CCNC3=O)=O)OCC4=CC=CC=C4	0.022	0.088	0.37	95	109	16	8STY
MPI61	O=C(N1CC2(CCCCC2)CC1C(N[C@H](C([H])=O)C[C@@H]3CCNC3=O)=O)OCC4=CC=CC=C4	0.049	0.085	0.37	230	38	45
MI-09	O=C(N1C[C@H](C2(C)C)[C@H]2[C@H]1C(N[C@H](C([H])=O)C[C@@H]3CCNC3=O)=O)COC4=CC=C(OC(F)(F)F)C=C4	0.055	0.27					7SDC
MI-14	O=C(N1C[C@H](C2(C)C)[C@H]2[C@H]1C(N[C@H](C([H])=O)C[C@@H]3CCNC3=O)=O)COC4=C(Cl)C=C(Cl)C=C4	0.028	0.28
MI-30	O=C(N1C[C@H]2[C@H](CCC2)[C@H]1C(N[C@H](C([H])=O)C[C@@H]3CCNC3=O)=O)COC4=C(Cl)C=C(Cl)C=C4	0.04	0.65
MI-31	O=C(N1C[C@H]2[C@H](CCC2)[C@H]1C(N[C@H](C([H])=O)C[C@@H]3CCNC3=O)=O)COC4=CC(Cl)=C(Cl)C=C4	0.042	2.7
YR-B-101	CC(C)(C)OC(N1CC2(CCC2)C[C@H]1C(N[C@H](C([H])=O)C[C@@H]3CCNC3=O)=O)=O	> 5
MPI62	O=C(N1C[C@H](C2(C)C)[C@H]2[C@H]1C(N[C@H](C([H])=O)C[C@@H]3CCNC3=O)=O)CNC4=CC=C(Cl)C=C4	0.99
MPI63	O=C(N1CC2(CC2)C[C@H]1C(N[C@H](C([H])=O)C[C@@H]3CCNC3=O)=O)COC4=C(Cl)C=C(Cl)C=C4	0.039	2.9
MPI64	O=C(N1C[C@H](C2(C)C)[C@H]2[C@H]1C(N[C@H](C([H])=O)C[C@@H]3CCNC3=O)=O)COC4CCCCC4	0.025	3.6
MPI65	O=C(N1C[C@H](C2(C)C)[C@H]2[C@H]1C(N[C@H](C([H])=O)C[C@@H]3CCNC3=O)=O)CCC4CCCCC4	0.041	0.56	0.96
MPI66-1	O=C(N1CC2(CCCC2)CC1C(N[C@H](C#N)C[C@@H]3CCNC3=O)=O)OCC4=CC=CC=C4	2.2
MPI66-2	O=C(N1CC2(CCCC2)CC1C(N[C@H](C#N)C[C@@H]3CCNC3=O)=O)OCC4=CC(Cl)=CC=C4	3.6
MPI66-3	O=C(N1CC2(CCCC2)CC1C(N[C@H](C=O)C[C@H]3C(NCC3)=O)=O)C4=CC(C(OC)=CC=C5)=C5N4	1.5
MPI66-4	O=C(N1CC2(CCCC2)CC1C(N[C@H](C#N)C[C@@H]3CCCNC3=O)=O)C4=CC(C(OC)=CC=C5)=C5N4	6
MPI67	O=C(N1CC2(CCCCC2)CC1C(N[C@H](C#N)C[C@@H]3CCNC3=O)=O)OCC4=CC=CC=C4	1.4
